# Supplementary material for: Quantification of Enhydrin and Uvedalin in the Ethanolic Extract of Smallanthus sonchifolius Leaves Validated by the HPLC Method
Source: Molecules. 2023 Feb 17;28(4):1913. doi: 10.3390/molecules28041913 (PMC9959401; doi:10.3390/molecules28041913)
Supplement: Supplementary file 1 [file molecules-28-01913-s001.zip]

Archive with 1 entries (1 files):
- molecules-2137573-supplementary.pdf
